# Supplementary material for: Effects of Tea Plant Varieties with High- and Low-Nutrient Efficiency on Nutrients in Degraded Soil
Source: Plants (Basel). 2023 Feb 16;12(4):905. doi: 10.3390/plants12040905 (PMC9959688; doi:10.3390/plants12040905)
Supplement: Supplementary file 1 [file plants-12-00905-s001.zip]

Archive with 1 entries (1 files):
- plants-2119176-supplementary.pdf
